# Supplementary material for: Detection of disease‐causing mutations in prostate cancer by NGS sequencing
Source: Cell Biol Int. 2022 Apr 6;46(7):1047–61. doi: 10.1002/cbin.11803 (PMC9320837; doi:10.1002/cbin.11803)
Supplement: Supplementary file 1 — Supporting information. [file CBIN-46-1047-s001.xlsx]

## Sheet: Mutations
Sample ID	Frequency	Coverage	Gene	Exonic mutation	AA change	Outcome	dbSNP	Normal tissue
B6265	0.09	155	KMT2D	C1345A	L449M	likely pathogenic		no
	6.1%	732	KMT2D	C1445A	A482E	uncertain		no
	6.8%	1999	FOXA1	C155G	T52S	uncertain		no
	16.2%	655	FOXA1	A728T	Y243F	uncertain		no
	10.1%	663	FOXA1	G769A	G257S	likely pathogenic		no
	10.9%	658	FOXA1	G770A	G257D	likely pathogenic		no
	16.3%	664	FOXA1	G773A	C258Y	likely pathogenic		no
	46.2%	1463	APC	G3949C	E1317Q	polymorphism	rs1801166	yes
	6.7%	766	ATM	G1093A	E365K	uncertain		no
	49.4%	867	TP53	C215G	P72R	polymorphism	rs1042522	yes
B8519	5.1%	373	COL5A1	G3608A	R1203Q	likely pathogenic		no
	8.1%	321	ATM	G1093A	E365K	uncertain		no
	10.5%	172	KMT2D	C3661T	P1221S	likely pathogenic		no
	5.1%	292	KMT2D	C6364T	P2122S	likely pathogenic		no
	5.2%	368	KMT2D	C8680T	P2894S	benign	rs760113789	no
	6.8%	1039	KMT2D	G14500A	E4834K	likely pathogenic		no
	46.9%	305	ZFHX3	A10259G	K3420R	polymorphism	rs117523752	yes
	0.93	1191	TP53	C215G	P72R	polymorphism	rs1042522	yes
	8.8%	407	FOXA1	T775C	Y259H	likely pathogenic		no
B501	8.3%	108	CHD1	C4637T	S1546F	likely pathogenic		no
	0.09	122	APC	C6346T	H2116Y	likely pathogenic		no
	8.4%	370	APC	G6791A	G2264D	benign		no
	7.7%	194	OR5L1	C847T	P283S	likely pathogenic		no
	10.7%	270	ATM	G1093A	E365K	uncertain		no
	0.08	112	ATM	G1673A	G558E	benign		no
	10.6%	113	ATM	C2750T	S917F	benign		no
	10.6%	113	ATM	C2770T	R924W	likely pathogenic	rs55723361	no
	8.7%	103	ATM	G5699A	C1900Y	benign		no
	8.9%	112	ATM	G7432A	E2478K	likely pathogenic		no
	8.8%	114	ATM	G7441A	D2481N	likely pathogenic		no
	7.9%	114	ATM	G7450A	V2484I	benign	rs587779864	no
	7.6%	184	ATM	G8116A	G2706S	likely pathogenic		no
	11.2%	116	ATM	G8968A	E2990K	benign	rs1800558	no
	7.3%	507	KMT2D	G853A	D285N	likely pathogenic		no
	10.8%	130	KMT2D	G2326A	E776K	likely pathogenic	rs780074713	no
	8.2%	184	KMT2D	G6922A	D2308N	benign		no
	7.1%	1554	KMT2D	C8641T	R2881W	likely pathogenic	rs763549369	no
	7.4%	311	KMT2D	C8713T	R2905C	likely pathogenic		no
	8.2%	901	KMT2D	G9340A	V3114M	benign		no
	11.5%	295	KMT2D	G10169A	C3390Y	likely pathogenic		no
	8.5%	705	KMT2D	C10874T	P3625L	likely pathogenic		no
	7.5%	1593	KMT2D	G15040A	E5014K	likely pathogenic		no
	9.4%	106	RB1	C2392T	R798W	likely benign	rs187912365	no
	7.7%	104	RB1	C2468T	T823I	likely pathogenic		no
	12.2%	196	FOXA1	C701T	S234F	likely pathogenic		no
	15.7%	198	FOXA1	T724C	S242P	likely pathogenic		no
	6.7%	195	FOXA1	C743T	P248L	likely pathogenic		no
	6.7%	193	FOXA1	T758A	M253K	likely pathogenic		no
	23.2%	194	FOXA1	G770A	G257D	likely pathogenic		no
	0.13	193	FOXA1	T772C	C258R	likely pathogenic		no
	7.3%	193	FOXA1	G773A	C258Y	likely pathogenic		no
	8.3%	121	ZFHX3	C2383T	P795S	likely pathogenic	rs747776153	no
	7.6%	119	ZFHX3	C2464T	H822Y	likely pathogenic		no
	7.1%	281	ZFHX3	G8993A	R2998Q	likely pathogenic		no
	7.6%	356	ZFHX3	C10040T	A3347V	likely pathogenic		no
	45.2%	908	TP53	C215G	P72R	polymorphism	rs1042522	yes
	23.8%	239	SPOP	G393C	W131C	pathogenic		no
	15.8%	120	AR	C2207T	A736V	likely pathogenic	rs758962274	no
	20.3%	207	MED12	G2194A	V732M	likely pathogenic	rs750304793	no
	7.7%	208	MED12	C2209T	H737Y	likely pathogenic		no
	10.2%	488	MED12	G3599A	R1200H	likely pathogenic		no
	14.8%	115	MED12	G4006A	G1336R	likely pathogenic		no
	7.4%	216	MED12	G4343A	G1448E	likely pathogenic		no
B778	8.8%	329	ATM	G1093A	E365K	uncertain		no
	45.9%	1821	KMT2D	C1396T	R466C	likely benign	rs201512665	yes
	0.98	683	TP53	C215G	P72R	polymorphism	rs1042522	yes
	5.6%	252	FOXA1	G773A	C258Y	likely pathogenic		no
B1387	7.9%	267	CHD1	G4987A	D1663N	uncertain		no
	7.6%	715	COL5A1	C941T	P314L	benign		no
	11.6%	568	COL5A1	G3638A	G1213D	likely pathogenic		no
	9.7%	783	KMT2D	C2503T	P835S	benign		no
	8.3%	396	KMT2D	G6331A	G2111R	likely pathogenic		no
	7.6%	834	KMT2D	C7060T	P2354S	benign	rs369458206	no
	9.8%	297	KMT2D	C9299T	P3100L	likely pathogenic		no
	13.4%	299	KMT2D	G9322A	E3108K	likely pathogenic		no
	7.2%	754	KMT2D	G9364A	V3122M	benign		no
	7.5%	617	KMT2D	C11114T	A3705V	benign		no
	7.3%	452	KMT2D	G13198A	D4400N	benign		no
	7.4%	458	KMT2D	G13228A	A4410T	benign		no
	0.09	410	KMT2D	C14809T	P4937S	benign		no
	8.3%	973	ZFHX3	G1915A	G639S	likely pathogenic		no
	11.9%	252	ZFHX3	C2405T	P802L	likely pathogenic		no
	7.9%	241	ZFHX3	C2471T	T824I	likely pathogenic		no
	0.08	786	ZFHX3	C5785T	P1929S	benign	rs571249183	no
	7.3%	917	ZFHX3	C6412T	P2138S	likely pathogenic		no
	0.98	1482	TP53	C215G	P72R	polymorphism	rs1042522	yes
	7.7%	273	MED12	G469A	A157T	likely pathogenic		no
	7.9%	151	FOXA1	T772C	C258R	likely pathogenic		no
B1753	5.7%	123	CHD1	G4582A	E1528K	benign		no
	5.1%	314	ATM	G1093A	E365K	uncertain		no
	6.4%	754	KMT2D	C2045T	P682L	benign		no
	5.2%	192	KMT2D	C2320T	P774S	benign		no								.
	5.5%	418	KMT2D	G6296A	R2099Q	likely pathogenic		no								.
	5.8%	504	KMT2D	C6493T	P2165S	benign		no
	0.05	595	KMT2D	C6998T	P2333L	likely pathogenic	rs377504041	no
	0.08	352	KMT2D	G7796A	G2599E	likely pathogenic		no
	5.5%	727	KMT2D	C8863T	P2955S	benign		no
	5.1%	333	KMT2D	G9131A	G3044E	likely pathogenic		no
	5.6%	447	KMT2D	C11503T	L3835F	benign		no
	7.7%	261	ZFHX3	C2366T	S789F	likely pathogenic	rs867168176	no
	5.7%	229	ZFHX3	G2459A	R820H	likely pathogenic	rs768340392	no
	5.1%	534	ZFHX3	G2713A	A905T	benign		no
	5.6%	338	ZFHX3	C5780T	S1927F	benign		no
	5.1%	253	ZFHX3	G6787A	A2263T	likely pathogenic		no
	5.4%	202	ZFHX3	G10009A	G3337S	likely pathogenic		no
	6.6%	136	CDK12	C1693T	P565S	uncertain		no
	0.45	1011	TP53	C215G	P72R	polymorphism	rs1042522	yes
	5.2%	135	AR	C1949T	T650I	benign		no
	0.05	279	MED12	G2128A	V710M	uncertain	rs797045697	no
B1806	3.7%	134	COL5A1	G1111A	G371S	benign		no
	9.6%	125	ATM	G1093A	E365K	uncertain		no
	5.7%	106	KMT2D	G3665A	G1222D	likely pathogenic		no
	0.95	197	TP53	C215G	P72R	polymorphism	rs1042522	yes
	20.3%	128	FOXA1	G770A	G257D	likely pathogenic		no
B8135	12.8%	141	PTEN	C834G	F278L	likely pathogenic	rs867171992	no
	49.2%	329	ATM	T7475G	L2492R	uncertain	rs56399857	yes
	0.94	359	TP53	C215G	P72R	polymorphism	rs1042522	yes
	0.05	249	AR	C2179T	R727C	likely pathogenic	rs781301298	no
B7970	53.4%	337	APC	G7504A	G2502S	polymorphism	rs2229995	yes
	5.4%	130	KMT2D	G2323A	E775K	benign		no
	45.2%	546	KMT2D	T9254C	L3085P	polymorphism		yes
	5.4%	297	CDK12	G2392A	D798N	likely pathogenic		no
	5.3%	231	AR	G2205A	M735I	likely pathogenic		no
	0.9	209	TP53	C215G	P72R	polymorphism	rs1042522	yes
	5.5%	402	FOXA1	G770A	G257D	likely pathogenic		no
B8752	5.4%	259	ATM	G1093A	E365K	uncertain		no
	48.5%	511	ATM	G6067A	G2023R	uncertain	rs11212587	yes
B8935	5.7%	122	ATM	G1157A	R386K	benign	rs878853484	no
	5.7%	140	KMT2D	C6506T	A2169V	benign		no
	5.8%	155	AR	G331A	D111N	benign		no
	8.6%	116	MED12	G3658A	V1220M	likely pathogenic		no
	0.98	559	TP53	C215G	P72R	polymorphism	rs1042522	yes
	10.4%	570	FOXA1	G102A	M34I	likely pathogenic		no
	9.7%	652	FOXA1	C650T	S217F	uncertain		no
	0.09	613	FOXA1	T1157C	L386P	likely pathogenic		no
	0.05	598	FOXA1	G1171A	D391N	benign		no
B8118	17.2%	169	RB1	G289A	E97K	uncertain		no
	44.4%	511	TP53	C215G	P72R	polymorphism	rs1042522	yes
	5.5%	334	MED12	G3593A	G1198E	likely pathogenic		no
	5.3%	378	FOXA1	G770A	G257D	likely pathogenic		no
B8234	6.1%	346	KMT2D	C2803T	L935F	likely pathogenic		no
	5.4%	353	KMT2D	C3284T	P1095L	benign		no
	48.2%	467	TP53	C215G	P72R	polymorphism	rs1042522	yes
	49.6%	419	CDK12	G1726T	V576F	polymorphism		yes
	5.2%	215	MED12	G4345A	E1449K	likely pathogenic		no
	11.9%	547	FOXA1	G721A	G241S	likely pathogenic		no
	9.6%	551	FOXA1	G769A	G257S	likely pathogenic		no
B8502	6.1%	147	CHD1	G4096A	D1366N	benign		no
	5.7%	105	APC	C3623T	T1208I	benign	rs752590375	no
	6.6%	137	APC	G6391A	D2131N	likely pathogenic		no
	5.5%	201	COL5A1	G442A	G148S	benign		no
	0.05	140	ATM	G227A	R76K	benign		no
	7.9%	191	ATM	C4049T	T1350M	likely pathogenic	rs587781785	no
	6.2%	211	KMT2D	C6503T	P2168L	likely pathogenic		no
	5.3%	188	KMT2D	C7018T	P2340S	likely pathogenic		no
	6.2%	450	KMT2D	C7322T	T2441I	likely pathogenic		no
	0.05	298	KMT2D	C7546T	P2516S	benign		no
	5.3%	318	KMT2D	G7783A	G2595R	likely pathogenic		no
	6.2%	292	KMT2D	C9224T	S3075L	likely pathogenic		no
	8.2%	293	KMT2D	C9244T	R3082W	likely benign	rs988895659	no
	5.8%	171	KMT2D	G10501A	V3501M	benign		no
	5.9%	237	KMT2D	G11530A	G3844S	benign		no
	5.3%	113	ZFHX3	G1315A	A439T	benign		no
	5.4%	368	ZFHX3	G1823A	S608N	benign		no
	46.8%	413	TP53	C215G	P72R	polymorphism	rs1042522	yes
	6.4%	233	CDK12	G2731A	E911K	likely pathogenic		no
	5.2%	1138	FOXA1	T1201G	S401A	likely pathogenic		no
B8456	95.2%	115	ATM	A5948G	N1983S	polymorphism	rs659243	yes
B7756	46.6%	962	OR5L1	C160T	R54W	polymorphism	rs34961497	yes
	50.8%	699	OR5L1	T859C	S287P	polymorphism	rs12790505	yes
	49.7%	151	ZFHX3	A1282C	T428P	polymorphism	rs16971436	yes
B6547	6.5%	153	CHD1	C5024T	P1675L	likely pathogenic		no
	6.2%	161	COL5A1	G3592A	G1198S	benign	rs372499629	no
	5.3%	284	KMT2D	C1445A	A482E	uncertain		no
	5.3%	151	KMT2D	G12901A	V4301I	benign		no
	5.9%	119	ZFHX3	C6185T	P2062L	likely pathogenic		no
	0.05	280	TP53	C446T	S149F	likely pathogenic		no
	20.8%	313	SPOP	T397G	F133V	likely pathogenic		no
	6.1%	1990	FOXA1	C155G	T52S	uncertain		no
	12.6%	934	FOXA1	A728T	Y243F	uncertain		no
	8.4%	957	FOXA1	C781T	R261C	likely pathogenic		no
	7.1%	1924	FOXA1	G1034A	G345D	benign		no
B7487	5.1%	137	KMT2D	C1612T	P538S	likely benign		no
	7.2%	125	FOXA1	G769A	G257S	uncertain		no
B7595	46.8%	111	ATM	G5557A	D1853N	polymorphism	rs1801516	yes
	5.6%	144	KMT2D	G6296A	R2099Q	likely pathogenic		no
	5.5%	110	KMT2D	C13882T	P4628S	likely pathogenic		no
B4441	8.2%	800	ATM	G1093A	E365K	uncertain		not analysed
	40.4%	218	ATM	G5557A	D1853N	benign	rs1801516	not analysed
	1	209	ZFHX3	T2330C	V777A	polymorphism	rs4788682	not analysed
	9.2%	1689	KMT2D	G1426A	A476T	benign	rs1064210	not analysed
	0.45	1724	KMT2D	C2438T	P813L	benign	rs75226229	not analysed
	56.1%	1985	TP53	G800C	R267P	likely pathogenic	rs587780075	not analysed
B3059	5.3%	163	ATM	G1093A	E365K	uncertain		no
	8.1%	124	KMT2D	G1426A	A476T	benign	rs1064210	no
	0.05	124	ZFHX3	A2627G	K876R	uncertain		no
B435	52.5%	242	APC	T5465A	V1822D	polymorphism	rs459552	yes
	57.9%	299	KMT2D	C2438T	P813L	polymorphism	rs75226229	yes
	49.8%	299	KMT2D	G15686A	R5229H	uncertain	rs201628357	yes
B779	5.7%	332	ATM	G1093A	E365K	uncertain		no
	48.3%	387	ATM	C2413T	R805X	pathogenic		yes
	46.4%	207	ZFHX3	5218_5223TTGTTGdel	Q1740-Q1741del	benign		yes
B1658	0.05	179	ATM	G1093A	E365K	uncertain		no
	47.6%	208	FOXA1	C442G	L148V	polymorphism	rs112819884	yes
	46.7%	497	TP53	C215G	P72R	polymorphism	rs1042522	yes
	33.2%	202	SPOP	T357G	S119R	likely pathogenic		no
B2325	5.5%	178	ATM	G1093A	E365K	uncertain		no
	5.4%	114	ATM	G1942A	V648I	benign		no
	5.4%	113	KMT2D	G13915A	V4639M	likely pathogenic	rs538154453	no
	34.1%	208	SPOP	T304G	F102V	likely pathogenic	rs1057519964	no
	5.1%	144	AR	C2690T	A897V	likely pathogenic		no
B4536	6.2%	305	ATM	G1093A	E365K	uncertain		no
	7.3%	110	FOXA1	G715A	G239S	likely pathogenic		no
	7.4%	108	FOXA1	G770A	G257D	likely pathogenic		no
	46.9%	623	TP53	C215G	P72R	polymorphism	rs1042522	yes
B4972	5.1%	118	KMT2D	C1514T	P505L	likely pathogenic		no
	49.8%	1934	TP53	C215G	P72R	polymorphism	rs1042522	yes
B5172	5.3%	368	ATM	G1093A	E365K	uncertain		no
	7.2%	108	ATM	G1236T	W412C	likely pathogenic		no
	5.2%	116	KMT2D	C1896G	D632E	benign	rs559716109	no
	46.4%	1992	SPOP	G1002T	E334D	polymorphism		yes
B6393	48.3%	143	CHD1	C4949T	T1650M	polymorphism	rs142842461	yes
	6.2%	208	OR5L1	C203T	S68F	benign	rs780146571	no
	6.2%	112	KMT2D	G1426A	A476T	benign	rs1064210	no
	5.0%	100	APC	A5288G	Q1763R	uncertain		no
	53.0%	105	TP53	C215G	P72R	polymorphism	rs1042522	yes
	7.9%	140	ATM	G1093A	E365K	uncertain		no
B6998	44.8%	125	FOXA1	C442G	L148V	polymorphism	rs112819884	yes
	95.2%	415	TP53	C215G	P72R	polymorphism	rs1042522	yes
	5.3%	115	KMT2D	C9227T	A3076V	likely benign		no
	5.1%	195	ZFHX3	G1273A	E425K	uncertain		no
	0.05	101	ZFHX3	G1574A	R525Q	uncertain		no
B2777	50.9%	475	ATM	C3161G	P1054R	polymorphism	rs1800057	yes
	51.9%	185	ATM	G5557A	D1853N	polymorphism	rs1801516	yes
	37.3%	120	TP53	515delC	T172Ifs	pathogenic		no
B3082	49.5%	287	APC	T5465A	V1822D	polymorphism	rs459552	yes
	48.3%	323	ATM	G5557A	D1853N	polymorphism	rs1801516	yes
	5.4%	130	FOXA1	G769A	G257S	likely pathogenic		no
B3064	6.8%	146	KMT2D	G1426A	A476T	benign	rs1064210	no
	43.5	102	KMT2D	C3737T	T1246M	polymorphism		yes
	15.4%	105	FOXA1	754_771del	252-257del	uncertain		no
B6007	6.8%	117	APC	G6580A	V2194I	benign		no
	6.5%	168	APC	C6920T	S2307L	likely pathogenic	rs901983934	no
	5.4%	205	ATM	G1093A	E365K	uncertain		no
	5.1%	218	KMT2D	G13324A	A4442T	benign	rs911322619	no
	5.1%	219	KMT2D	G13748A	C4583Y	uncertain		no
	0.49	247	FOXA1	G247A	A83T	polymorphism	rs7144658	yes
	45.1%	612	ZFHX3	A8707G	S2903G	polymorphism	rs142939235	yes
B47	48.8%	805	APC	G7504A	G2502S	polymorphism	rs2229995	yes
	50.7%	836	KMT2D	C2438T	P813L	polymorphism	rs75226229	yes
	45.7%	812	KMT2D	A10256G	D3419G	polymorphism	rs146044282	yes
	53.7%	525	FOXA1	G247A	A83T	polymorphism	rs7144658	yes
	24.3%	473	TP53	T487C	Y163H	pathogenic	rs786203436	no
	47.5%	496	CDK12	C3824T	P1275L	uncertain	rs34070318	yes
B992	45.9%	838	ATM	A5975C	K1992T	uncertain	rs150757822	yes
	22.7%	1613	ATM	G6910C	E2304Q	likely pathogenic		no
	5.9%	143	KMT2D	C3661T	P1221S	likely pathogenic		no
	55.4%	352	TP53	G859A	E287K	polymorphism	rs587782006	yes
B1845	51.2%	800	OR5L1	C160T	R54W	polymorphism	rs34961497	yes
	47.3%	493	ATM	C2442A	D814E	polymorphism	rs3218695	yes
	47.9%	1070	FOXA1	G1343A	S448N	polymorphism	rs33984772	yes
B2471	51.2%	807	APC	G7504A	G2502S	polymorphism	rs2229995	yes
	0.06	949	OR5L1	T818A	V273E	likely benign	rs768409934	no
	49.8%	1117	ATM	G9023A	R3008H	uncertain	rs587781894	yes
	0.52	627	FOXA1	G247A	A83T	polymorphism	rs7144658	yes
	52.9%	1859	FOXA1	G1343A	S448N	polymorphism	rs33984772	yes
	28.1%	128	ZFHX3	T2330C	V777A	benign	rs4788682	no
	26.5%	1382	SPOP	T305A	F102Y	likely pathogenic		no
B2508	52.1%	664	OR5L1	C160T	R54W	polymorphism	rs34961497	yes
	48.9%	1033	OR5L1	T859C	S287P	polymorphism	rs12790505	yes
	52.2%	632	ATM	G5557A	D1853N	polymorphism	rs1801516	yes
	52.7%	146	FOXA1	G247A	A83T	polymorphism	rs7144658	yes
	44.8%	415	TP53	C215G	P72R	polymorphism	rs1042522	yes
B2726	48.1%	289	ATM	G5557A	D1853N	polymorphism	rs1801516	yes
	32.3%	403	KMT2D	G1702T	E568X	pathogenic		no
	5.3%	133	KMT2D	G3665A	G1222D	likely pathogenic		no
	46.7%	980	ZFHX3	A5026G	S1676G	polymorphism	rs147120168	yes
	30.6%	607	SPOP	C399G	F133L	likey pathogenic	rs193921065	no
B6055	5.6%	108	KMT2D	C15925T	P5309S	likely pathogenic		no
	10.4%	1323	FOXA1	A728T	Y243F	uncertain		no
B6395	5.4%	240	KMT2D	T11896C	F3966L	benign		no
	46.1%	241	KMT2D	G16070C	S5357T	uncertain		yes
	10.2%	1093	FOXA1	G239A	G80D	likely benign		no
	6.4%	1165	FOXA1	G284A	S95N	benign		no
	11.2%	1218	FOXA1	G292A	A98T	uncertain	rs200364932	no
	9.4%	233	FOXA1	A728T	Y243F	uncertain		no
B6607	5.3%	113	APC	G7759A	E2587K	likely pathogenic	rs751299922	no
	8.3%	132	KMT2D	G1426A	A476T	benign	rs1064210	no
B6224	5.1%	393	APC	G5881T	V1961F	likely pathogenic		no
	0.05	120	KMT2D	C3734T	S1245F	likely pathogenic		no
	34.5%	220	ATM	T8075A	L2692X	pathogenic		no
	5.7%	107	FOXA1	G769A	G257S	likely pathogenic		no
B6286	5.3%	301	ATM	G1093A	E365K	uncertain		no
	7.6%	449	KMT2D	C1445A	A482E	uncertain		no
	10.9%	313	SPOP	388delG	D130Tfs	pathogenic		no
	12.7%	840	FOXA1	A728T	Y243F	uncertain		no
	6.3%	1999	FOXA1	C155G	T52S	uncertain		no
B6820	24.6%	130	PIK3CA	A1634C	E545A	uncertain	rs121913274	no
	52.9%	138	ATM	C4258T	L1420F	polymorphism	rs1800058	yes
	49.9%	2000	KMT2D	G248A	R83Q	polymorphism	rs55865069	yes
	7.2%	1064	KMT2D	C1445A	A482E	uncertain		no
	6.9%	160	ZFHX3	C8992T	R2998W	likely pathogenic		no
	30.5%	449	PTEN	631dupT	C211Lfs	pathogenic		no
B7149	49.3%	1378	APC	G7504A	G2502S	polymorphism	rs2229995	yes
B7360	48.8%	559	APC	T5465A	V1822D	polymorphism	rs459552	yes
	50.8%	1984	OR5L1	C160T	R54W	polymorphism	rs34961497	yes
	50.9%	895	OR5L1	T859C	S287P	polymorphism	rs12790505	yes
	48.5%	204	ATM	C146G	S49C	polymorphism	rs1800054	yes
	6.3%	413	ATM	G1093A	E365K	uncertain		no
	6.2%	1389	KMT2D	C1445A	A482E	uncertain		no
	20.2%	509	TP53	T821C	V274A	likely pathogenic	rs1057520006	no
	54.5%	572	MED12	C3670T	L1224F	likely pathogenic	rs1057519912	no
